# Supplementary material for: HLS19-NAV—Validation of a New Instrument Measuring Navigational Health Literacy in Eight European Countries
Source: Int J Environ Res Public Health. 2022 Oct 25;19(21):13863. doi: 10.3390/ijerph192113863 (PMC9654211; doi:10.3390/ijerph192113863)
Supplement: Supplementary file 1 [file ijerph-19-13863-s001.zip]

Archive with 1 entries (1 files):
- ijerph-1971651-supplementary.pdf
